# Supplementary material for: Monitoring Age-Related Changes in Gait Complexity in the Wild with a Smartphone Accelerometer System
Source: Sensors (Basel). 2024 Nov 8;24(22):7175. doi: 10.3390/s24227175 (PMC11598579; doi:10.3390/s24227175)
Supplement: Supplementary file 1 [file sensors-24-07175-s001.zip]

Archive with 1 entries (1 files):
- sensors-3220318-supplementary.pdf
